# Supplementary material for: PML Differentially Regulates Growth and Invasion in Brain Cancer
Source: Int J Mol Sci. 2021 Jun 11;22(12):6289. doi: 10.3390/ijms22126289 (PMC8230868; doi:10.3390/ijms22126289)
Supplement: Supplementary file 1 [file ijms-22-06289-s001.zip]

Archive with 1 entries (1 files):
- ijms-1243238-supplementary.pdf
